# Supplementary material for: Clinical Characteristics and Outcomes of SARS-CoV-2 Infection in Neonates with Persistent Pulmonary Hypertension of the Newborn (PPHN): A Systematic Review
Source: Children (Basel). 2024 Oct 28;11(11):1305. doi: 10.3390/children11111305 (PMC11592555; doi:10.3390/children11111305)
Supplement: Supplementary file 1 [file children-11-01305-s001.zip]

Archive with 3 entries (3 files):
- Supplementary Table S1 Database-specific search syntax.pdf
- Supplementary Table S2 and Supplementary Table S3 Summary of the characteristics of the included studies, main outcome measures and clinical features.pdf
- Supplementary Table S4 The PRISMA 2020 checklist.pdf
